# Supplementary material for: The Impact of Macronutrient Intake on Sleep Quality in Female Endurance Athletes: A Pilot Observational Cross-Sectional Study
Source: Nutrients. 2025 Apr 17;17(8):1368. doi: 10.3390/nu17081368 (PMC12030440; doi:10.3390/nu17081368)
Supplement: Supplementary file 1 [file nutrients-17-01368-s001.zip]

Archive with 1 entries (1 files):
- nutrients-3558369-supplementary.pdf
